# Supplementary material for: Scanning of Genetic Variants and Genetic Mapping of Phenotypic Traits in Gilthead Sea Bream Through ddRAD Sequencing
Source: Front Genet. 2019 Aug 6;10:675. doi: 10.3389/fgene.2019.00675 (PMC6691846; doi:10.3389/fgene.2019.00675)
Supplement: Supplementary file 1 [file Table_1.xlsx]

## Sheet: Table Captions
Sup.Figure 1: (\textbf{A}) Principal component analysis of the genetic profiles of the 105 individual progeny for all families. The total explained variation of the three components is 30\% (11\% Principal Component (PC) 1, 9\% PC2, 8.9\% PC3) (\textbf{B}) Cluster dendrogram of the 105 individuals based on the Euclidean Distance of the genotypes. The Sample-ids are colored based on the tagging fa…
Sup.Figure 2: Manhattan plot demonstrating the locations across the scaffolds of the seabream genome (horizontal axis) versus the -log(p-values) of the association between the genetic variants and phenotype (vertical axis). The higher the dots, the stronger the genetic association. The significance threshold was set to $10^{-4}$, in order to correct for multiple testing (dashed line). The differe…
Sup. Figure 3: Quantile-quantile (QQ) plot of the association between the genetic variants and Fat phenotype using principal components in the linear model. The grey area represents the 95\% simultaneous confidence bands. Red line is the diagonal (Y=X) or else how the observed data should be placed if they were normally distributed.
Sup. Figure 4: Quantile-quantile (QQ) plot of the association between the genetic variants and Weight phenotype using principal components in the linear model. The grey area represents the 95\% simultaneous confidence bands. Red line is the diagonal (Y=X) or else how the observed data should be placed if they were normally distributed.
Sup. Figure 5: Quantile-quantile (QQ) plot of the association between the genetic variants and Tag WEight phenotype using principal components in the linear model. The grey area represents the 95\% simultaneous confidence bands. Red line is the diagonal (Y=X) or else how the observed data should be placed if they were normally distributed.
Sup. Figure 6: Quantile-quantile (QQ) plot of the association between the genetic variants and Length/Width ratio using principal components in the linear model. The grey area represents the 95\% simultaneous confidence bands. Red line is the diagonal (Y=X) or else how the observed data should be placed if they were normally distributed.
Suppl. Table1: Number of reads per individual
Suppl. Table 2: Equivallent signatures retrieved by SES for fat content
Suppl. Table 3: Equivallent signatures retrieved by SES for weight at harvest
Suppl. Table 4: Equivallent signatures retrieved by SES for weight at tagging
Suppl. Table 5: Equivallent signatures retrieved by SES for length/width

## Sheet: Sup.Table.1
Suppl. Table1: Number of reads per individual
Individual ID	Number of reads per individual
100	6546663
117	2193433
120	1005057
122	1345189
131	609747
133	7155026
134	1269108
137	929301
141	258389
15	781715
153	1355965
155	7195415
157	1886372
16	2372039
167	4138456
17	3981644
174	3579122
175	2620179
176	4682267
18	2819597
181	2189736
185	1583733
186	7738622
188	1702362
195	5168862
2	2605505
201	255634
202	10872537
211	3587667
213	3549243
219	1411377
221	1121468
225	1772750
232	2794623
238	1296888
246	2979025
251	1126376
261	2538366
266	6096614
273	2467838
275	3823557
276	3326784
277	1100435
278	4455356
281	1395841
286	14708926
289	2700969
31	660023
310	1825366
32	799676
325	670714
332	2053479
340	1232620
344	352136
347	4701092
351	3718157
359	1564283
367	4430484
369	3645438
372	1139189
381	1148960
382	281554
392	1638974
393	3437959
397	10513523
40	3118405
400	1488846
404	8788200
407	2005444
419	1692536
429	2522008
431	2267029
443	1328410
448	172377
452	1124422
472	3674678
474	961966
48	667114
485	603704
490	3694626
511	3500907
543	1469273
546	2399251
565	542305
593	659475
599	1191062
625	1956917
662	1837502
665	2843772
681	985762
690	358913
723	629737
748	1334033
786	1106786
809	6780868
829	2504467
831	2894008
84	2616821
860	1818399
870	5981632
877	1325468
878	1800465
882	1745418
92	1078240
93	3478466

## Sheet: Sup.Table.2
Suppl. Table 2: Equivallent signatures retrieved by SES for fat content
FAT
Variables	Signature 1	Signature 2
Chr13:1098152	✔	✔
Chr21:19924408	✔
Chr8: 1385781	✔	✔
Chr20:19164407		✔

## Sheet: Sup.Table.3
Suppl. Table 3: Equivallent signatures retrieved by SES for weight at harvest
Weight at harvest
Variables	Signature 1	Signature 2	Signature 3	Signature 4
Chr1:16636968	✔		✔
Chr6:12617755	✔	✔	✔	✔
Chr16:2232897	✔	✔
Chr:8:11613979	✔	✔	✔	✔
Chr1:6970078		✔		✔
Chr1:20827142			✔	✔

## Sheet: Sup.Table.4
Suppl. Table 4: Equivallent signatures retrieved by SES for weigth at tagging
Tag Weight
Variables	Signature 1	Signature 2
Chr13:20883924	✔	✔
Chr2:2623351	✔	✔
Chr22:18343985	✔
Chr13:20975921	✔	✔
Scaffold4139:36071	✔	✔
Chr13:20975924		✔

## Sheet: Sup.Table.5
Suppl. Table 5: Equivallent signatures retrieved by SES for length/width
Length/Width	Signature
Variables	1	2	3	4	5	6	7	8	9	10	11	12	13	14	15	16
Chr1:20827142	✔								✔
Chr13:9665394	✔	✔	✔	✔	✔	✔	✔	✔	✔	✔	✔	✔	✔	✔	✔	✔
Chr3:9671223	✔	✔	✔	✔	✔	✔	✔	✔
Chr6:23799286	✔	✔	✔	✔	✔	✔	✔	✔	✔	✔	✔	✔	✔	✔	✔	✔
Scaffold13177:8369	✔	✔	✔	✔	✔	✔	✔	✔	✔	✔	✔	✔	✔	✔	✔	✔
Chr11:21805922		✔								✔
Chr11:21807386			✔								✔
Chr16:2232897				✔								✔
Chr4:23265532					✔								✔
Chr4:23265546						✔								✔
Chr15:20045450							✔								✔
Scaffold5661:35982								✔								✔
Chr15:13630715									✔	✔	✔	✔	✔	✔	✔	✔
